# Supplementary material for: Expert-level detection of pathologies from unannotated chest X-ray images via self-supervised learning
Source: Nat Biomed Eng. 2022 Sep 15;6(12):1399–406. doi: 10.1038/s41551-022-00936-9 (PMC9792370; doi:10.1038/s41551-022-00936-9)
Supplement: Supplementary file 3 — Source data. [file 41551_2022_936_MOESM3_ESM.xlsx]

## Sheet: 2a-F1-Score
	Atelectasis			Cardiomegaly			Consolidation			Edema			Pleural Effusion
	Lower	Mean	Upper	Lower	Mean	Upper	Lower	Mean	Upper	Lower	Mean	Upper	Lower	Mean	Upper
Radiologist 1	0.645	0.702	0.756	0.518	0.603	0.672	0.277	0.382	0.5	0.494	0.59	0.682	0.743	0.811	0.869
Radiologist 2	0.61	0.674	0.726	0.658	0.714	0.786	0.211	0.332	0.455	0.493	0.567	0.648	0.614	0.667	0.731
Radiologist 3	0.651	0.704	0.759	0.651	0.715	0.773	0.25	0.444	0.593	0.511	0.59	0.671	0.679	0.737	0.794
CheXzero	0.593	0.646	0.7	0.685	0.743	0.793	0.239	0.333	0.424	0.517	0.602	0.678	0.634	0.704	0.764

## Sheet: 2b-MCC
	Atelectasis			Cardiomegaly			Consolidation			Edema			Pleural Effusion
	Lower	Mean	Upper	Lower	Mean	Upper	Lower	Mean	Upper	Lower	Mean	Upper	Lower	Mean	Upper
Radiologist 1	0.477	0.556	0.633	0.442	0.519	0.593	0.264	0.366	0.492	0.397	0.512	0.619	0.683	0.761	0.832
Radiologist 2	0.414	0.521	0.602	0.517	0.579	0.679	0.172	0.295	0.425	0.409	0.492	0.573	0.521	0.579	0.648
Radiologist 3	0.493	0.566	0.639	0.517	0.599	0.671	0.219	0.413	0.579	0.431	0.516	0.611	0.602	0.672	0.742
CheXzero	0.396	0.468	0.541	0.553	0.625	0.7	0.29	0.374	0.458	0.424	0.52	0.616	0.558	0.628	0.696

## Sheet: 2c-AUC
	Atelectasis			Cardiomegaly			Consolidation			Edema			Pleural Effusion
	FPR	TPR	AUC	FPR	TPR	AUC	FPR	TPR	AUC	FPR	TPR	AUC	FPR	TPR	AUC
Radiologist 1	0.213	0.804	n/a	0.046	0.477	n/a	0.11	0.655	n/a	0.085	0.628	n/a	0.053	0.817	n/a
Radiologist 2	0.176	0.712	n/a	0.232	0.854	n/a	0.089	0.483	n/a	0.187	0.795	n/a	0.174	0.827	n/a
Radiologist 3	0.314	0.922	n/a	0.106	0.702	n/a	0.034	0.448	n/a	0.073	0.577	n/a	0.136	0.894	n/a
CheXzero	n/a	n/a	0.817	n/a	n/a	0.906	n/a	n/a	0.892	n/a	n/a	0.897	n/a	n/a	0.932
