# Supplementary material for: Expert-level detection of pathologies from unannotated chest X-ray images via self-supervised learning
Source: Nat Biomed Eng. 2022 Sep 15;6(12):1399–406. doi: 10.1038/s41551-022-00936-9 (PMC9792370; doi:10.1038/s41551-022-00936-9)
Supplement: Supplementary file 4 — Source data. [file 41551_2022_936_MOESM4_ESM.xlsx]

## Sheet: 3-PadChest-AUC
	mean	lower	upper	n
respiratory distress_auc	0.9946	0.9886	0.999	5
pacemaker_auc	0.989	0.9874	0.9905	909
endotracheal tube_auc	0.9898	0.9873	0.9919	284
breast mass_auc	0.9855	0.9845	1	1
dual chamber device_auc	0.9773	0.9745	0.9798	285
central venous catheter via jugular vein_auc	0.9756	0.9707	0.9801	252
hydropneumothorax_auc	0.9796	0.9649	0.9902	18
single chamber device_auc	0.969	0.9625	0.9746	212
pleural effusion_auc	0.9577	0.953	0.9627	1748
tracheostomy tube_auc	0.9681	0.9519	0.9805	163
pulmonary edema_auc	0.9609	0.9461	0.9737	87
heart insufficiency_auc	0.9393	0.9309	0.9465	546
pericardial effusion_auc	0.9558	0.9227	0.9814	21
pulmonary fibrosis_auc	0.9306	0.9152	0.9456	166
central venous catheter via subclavian vein_auc	0.9173	0.899	0.9345	151
cardiomegaly_auc	0.8982	0.8936	0.9027	3746
vascular redistribution_auc	0.9093	0.8896	0.9258	129
empyema_auc	0.9316	0.8883	0.9895	4
lymphangitis carcinomatosa_auc	0.932	0.8851	0.9709	14
surgery neck_auc	0.9062	0.8729	0.9333	92
chest drain tube_auc	0.9126	0.8727	0.9454	66
artificial mitral heart valve_auc	0.9034	0.8704	0.9299	81
subcutaneous emphysema_auc	0.9092	0.8694	0.946	41
nsg tube_auc	0.8826	0.8646	0.8997	433
consolidation_auc	0.8706	0.8512	0.888	364
hilar congestion_auc	0.8583	0.8441	0.8723	601
pulmonary venous hypertension_auc	0.8951	0.842	0.9549	6
hiatal hernia_auc	0.8543	0.8404	0.869	608
hemidiaphragm elevation_auc	0.8549	0.84	0.8693	669
loculated pleural effusion_auc	0.8866	0.8364	0.927	49
pulmonary mass_auc	0.8538	0.8303	0.876	247
cavitation_auc	0.8591	0.8288	0.8864	122
alveolar pattern_auc	0.8376	0.8257	0.8482	1353
lipomatosis_auc	0.8239	0.8204	1	1
artificial heart valve_auc	0.8509	0.8155	0.8831	113
artificial aortic heart valve_auc	0.8624	0.8151	0.9058	57
heart valve calcified_auc	0.8564	0.8141	0.8942	48
calcified pleural thickening_auc	0.8577	0.8132	0.8938	102
sternotomy_auc	0.8239	0.8098	0.8378	668
pneumoperitoneo_auc	0.8914	0.8095	0.9614	12
calcified pleural plaques_auc	0.8489	0.8063	0.8866	42
lung metastasis_auc	0.8518	0.8061	0.8929	89
emphysema_auc	0.8232	0.8018	0.8428	376
central venous catheter via umbilical vein_auc	0.8368	0.7991	0.8742	32
interstitial pattern_auc	0.8044	0.7941	0.814	1907
costophrenic angle blunting_auc	0.8034	0.7932	0.8135	1683
pulmonary hypertension_auc	0.8359	0.7911	0.8794	47
loculated fissural effusion_auc	0.8558	0.787	0.9117	28
tuberculosis_auc	0.8417	0.7808	0.8953	59
atelectasis_auc	0.7978	0.7798	0.8174	676
reticular interstitial pattern_auc	0.8302	0.7795	0.8752	72
pneumonia_auc	0.7894	0.7789	0.7998	1780
osteoporosis_auc	0.8115	0.7777	0.8444	99
mediastinal shift_auc	0.8786	0.7732	0.9517	21
suboptimal study_auc	0.7894	0.7706	0.8083	545
copd signs_auc	0.7635	0.7566	0.7706	4823
lobar atelectasis_auc	0.7914	0.7561	0.8255	168
abscess_auc	0.8288	0.7527	0.9126	6
normal_auc	0.7554	0.7504	0.76	12694
atypical pneumonia_auc	0.8107	0.7489	0.8668	47
atelectasis basal_auc	0.8023	0.746	0.8535	40
pleural thickening_auc	0.7747	0.744	0.804	213
kyphosis_auc	0.7551	0.7436	0.766	1493
reticulonodular interstitial pattern_auc	0.8106	0.7421	0.8708	51
infiltrates_auc	0.7538	0.7409	0.7661	1456
volume loss_auc	0.7562	0.7399	0.7714	759
round atelectasis_auc	0.7915	0.7344	0.843	4
hypoexpansion_auc	0.7687	0.7337	0.7994	166
hypoexpansion basal_auc	0.7671	0.7305	0.7997	119
central venous catheter_auc	0.7802	0.7296	0.8315	94
humeral fracture_auc	0.7745	0.7277	0.8173	81
asbestosis signs_auc	0.8023	0.7244	0.8673	15
pneumothorax_auc	0.7659	0.7187	0.8071	98
total atelectasis_auc	0.8509	0.7174	0.9282	12
miliary opacities_auc	0.785	0.7114	0.8484	44
multiple nodules_auc	0.7642	0.7112	0.8158	102
surgery lung_auc	0.7629	0.7111	0.8082	63
descendent aortic elongation_auc	0.734	0.7104	0.7582	232
fissure thickening_auc	0.7796	0.7043	0.8485	37
gastrostomy tube_auc	0.8241	0.7017	0.9231	7
hyperinflated lung_auc	0.7313	0.6996	0.7639	197
major fissure thickening_auc	0.7618	0.6979	0.8197	40
aortic aneurysm_auc	0.7777	0.695	0.8546	20
bronchiectasis_auc	0.7139	0.6936	0.733	667
pulmonary artery hypertension_auc	0.8479	0.6933	0.9747	7
adenopathy_auc	0.7324	0.6924	0.7679	136
mediastinal enlargement_auc	0.7371	0.6911	0.7794	106
chilaiditi sign_auc	0.7905	0.69	0.8703	11
aortic atheromatosis_auc	0.6933	0.682	0.7043	1566
osteopenia_auc	0.7077	0.677	0.7354	235
laminar atelectasis_auc	0.6884	0.6757	0.7008	1378
air bronchogram_auc	0.7657	0.6753	0.8467	38
non axial articular degenerative changes_auc	0.7157	0.6749	0.7529	95
reservoir central venous catheter_auc	0.7151	0.6743	0.7549	99
vertebral compression_auc	0.7186	0.6738	0.7585	126
aortic elongation_auc	0.6817	0.6735	0.6899	2980
rib fracture_auc	0.7111	0.6701	0.7534	140
air fluid level_auc	0.7544	0.6674	0.8266	40
esophagic dilatation_auc	0.7784	0.6598	1	2
tuberculosis sequelae_auc	0.697	0.6579	0.7366	185
hilar enlargement_auc	0.6831	0.6566	0.7084	447
mediastinic lipomatosis_auc	0.6913	0.6564	0.727	150
catheter_auc	0.7848	0.6559	0.8945	16
increased density_auc	0.6711	0.6541	0.6879	899
apical pleural thickening_auc	0.6666	0.6526	0.6797	1554
callus rib fracture_auc	0.6531	0.6346	0.6713	752
tracheal shift_auc	0.6683	0.6332	0.7034	180
pectum excavatum_auc	0.6709	0.6328	0.708	128
axial hyperostosis_auc	0.6708	0.6326	0.7088	132
mediastinal mass_auc	0.6885	0.6271	0.7462	74
scoliosis_auc	0.6349	0.6243	0.6452	2749
external foreign body_auc	0.7529	0.6224	0.8641	16
chronic changes_auc	0.6312	0.6224	0.6395	3885
aortic button enlargement_auc	0.6538	0.6212	0.6868	219
central vascular redistribution_auc	0.6853	0.6211	0.7432	63
vertebral fracture_auc	0.6691	0.6206	0.7166	104
electrical device_auc	0.7531	0.6182	0.8661	22
superior mediastinal enlargement_auc	0.6576	0.6174	0.6985	153
bone metastasis_auc	0.6946	0.6171	0.7669	50
bronchovascular markings_auc	0.6378	0.6154	0.6606	500
vascular hilar enlargement_auc	0.6299	0.6152	0.6443	1428
vertebral degenerative changes_auc	0.6246	0.6135	0.6354	2186
diaphragmatic eventration_auc	0.6298	0.6096	0.6505	453
vertebral anterior compression_auc	0.6245	0.6053	0.6437	728
surgery_auc	0.6697	0.5991	0.7334	73
pulmonary artery enlargement_auc	0.7197	0.597	0.8354	22
mastectomy_auc	0.6332	0.5933	0.6721	154
lepidic adenocarcinoma_auc	0.7792	0.5923	0.913	11
pneumomediastinum_auc	0.7826	0.5912	0.9504	12
fibrotic band_auc	0.6057	0.5897	0.6209	1288
goiter_auc	0.6185	0.5895	0.6494	243
prosthesis_auc	0.6853	0.5877	0.7721	25
aortic endoprosthesis_auc	0.6964	0.5751	0.807	13
nodule_auc	0.5955	0.5751	0.6151	736
air trapping_auc	0.5868	0.5748	0.5985	1952
bullas_auc	0.6028	0.5654	0.6422	192
supra aortic elongation_auc	0.5971	0.5642	0.6301	209
nipple shadow_auc	0.5898	0.5634	0.6158	373
ground glass pattern_auc	0.6052	0.5586	0.6532	123
pleural plaques_auc	0.6767	0.5584	0.7901	16
segmental atelectasis_auc	0.6451	0.555	0.7349	35
mass_auc	0.6786	0.5547	0.7922	21
gynecomastia_auc	0.5778	0.5533	0.6018	348
ventriculoperitoneal drain tube_auc	0.6664	0.5529	0.7755	8
osteosynthesis material_auc	0.5804	0.5467	0.614	234
blastic bone lesion_auc	0.6512	0.5396	0.7594	16
pleural mass_auc	0.7773	0.5351	1	3
dai_auc	0.5861	0.5339	0.639	143
calcified adenopathy_auc	0.5796	0.5331	0.6253	124
suture material_auc	0.5572	0.5322	0.5812	560
flattened diaphragm_auc	0.5608	0.5302	0.5904	263
minor fissure thickening_auc	0.5822	0.5296	0.6346	127
calcified densities_auc	0.5585	0.5277	0.591	298
double j stent_auc	0.7498	0.5254	1	2
unchanged_auc	0.5353	0.5252	0.5451	4036
clavicle fracture_auc	0.5974	0.5251	0.6661	74
soft tissue mass_auc	0.6112	0.5242	0.6978	35
right sided aortic arch_auc	0.6773	0.5218	0.793	7
calcified fibroadenoma_auc	0.6235	0.521	0.7302	17
mammary prosthesis_auc	0.5523	0.5182	0.5854	212
endoprosthesis_auc	0.6304	0.5172	0.7356	19
pseudonodule_auc	0.5366	0.5168	0.5559	795
cyst_auc	0.6984	0.5084	0.8632	8
lytic bone lesion_auc	0.63	0.503	0.7535	24
sclerotic bone lesion_auc	0.55	0.5028	0.5952	150
pectum carinatum_auc	0.5705	0.4894	0.6477	36
ascendent aortic elongation_auc	0.5559	0.4846	0.63	37
humeral prosthesis_auc	0.5967	0.4832	0.6978	28
azygoesophageal recess shift_auc	0.569	0.4832	0.652	10
cervical rib_auc	0.5793	0.48	0.676	28
bone cement_auc	0.6227	0.4675	0.7513	11
obesity_auc	0.5311	0.4629	0.5994	48
metal_auc	0.4926	0.4623	0.5232	366
exclude_auc	0.5337	0.4569	0.6054	82
azygos lobe_auc	0.492	0.45	0.5372	138
surgery humeral_auc	0.478	0.4334	0.5317	5
thoracic cage deformation_auc	0.4978	0.4303	0.5693	65
surgery breast_auc	0.4815	0.429	0.5312	92
calcified granuloma_auc	0.4496	0.4273	0.4718	693
granuloma_auc	0.4618	0.4258	0.4971	204
subacromial space narrowing_auc	0.4824	0.3994	0.572	31
end on vessel_auc	0.4652	0.3953	0.5342	63
costochondral junction hypertrophy_auc	0.4497	0.3914	0.5069	88
surgery heart_auc	0.532	0.3892	0.6724	16
fracture_auc	0.5093	0.3885	0.6193	14
post radiotherapy changes_auc	0.4718	0.3833	0.5633	33
kerley lines_auc	0.4478	0.359	0.5347	35
lung vascular paucity_auc	0.4459	0.3544	0.5398	24
sternoclavicular junction hypertrophy_auc	0.5394	0.344	0.7263	7
abnormal foreign body_auc	0.4346	0.3195	0.5465	28
nephrostomy tube_auc	0.5587	0.2853	1	3
calcified mediastinal adenopathy_auc	0.3568	0.2419	0.4736	11
dextrocardia_auc	0.5141	0.2298	0.7553	6
